# Supplementary material for: Explainable Artificial Intelligence to Predict the Water Status of Cotton (Gossypium hirsutum L., 1763) from Sentinel-2 Images in the Mediterranean Area
Source: Plants (Basel). 2024 Nov 27;13(23):3325. doi: 10.3390/plants13233325 (PMC11644724; doi:10.3390/plants13233325)
Supplement: Supplementary file 1 [file plants-13-03325-s001.zip]

Archive with 1 entries (1 files):
- plants-3298436-supplementary.pdf
